# Supplementary material for: Classification of the treble clef zinc finger: noteworthy lessons for structure and function evolution
Source: Sci Rep. 2016 Aug 26;6:32070. doi: 10.1038/srep32070 (PMC4999995; doi:10.1038/srep32070)
Supplement: Supplementary File 4 [file srep32070-s5.xls]

## Sheet: Treble clef list
Title:	Classification of the treble clef zinc finger: noteworthy lessons for structure and function evolution
Authors:	Gurmeet Kaur, Srikrishna Subramanian1
Contact Information
CSIR-Institute of Microbial Technology (IMTECH), Sector 39-A, Chandigarh, 160036, India. Phone: +911726665483; Fax: +91-1722695215; Email: krishna@imtech.res.in
1 Corresponding author
Supplementary File 1: The updated treble clef zinc finger classification.
The spreadsheet presents starting from the top: the statistics for the updated TC ZF classification and its comparison with the statistics of the TC ZFs in the previous classification 4, the colouring scheme and other specifications, the family-wise statistics for the current TC ZF classification and finally, the list of all the proteins classified in each family. The PDBid(s), UniProtId, Pfam, a…
Current classification (2015)*
Fold Group	Families	Proteins	PDBids	Domains
Treble clef	40	503	1278	608
Krishna et al, 2003 #
Fold Group	Families	Proteins	Domains
Treble clef	10	51	168
* ‘Families’ column indicate the total number of families
‘Proteins’ column indicate the total number of sequentially unique proteins, the structure of at least one TC ZFD of which are deposited in the PDB (same protein with many solved structures of the same TC ZFD from the same family or same protein with duplicated/multiple copies of TC ZFD belonging to a single ZF family is counted only once, however, if the same protein has ‘n’ domains belonging to…
‘PDBids’ indicate the total number of PDBids which have at least one TC ZFD (here, multiple structures of the same protein deposited in PDB are counted separately, but all chains in a single PDB are not counted separately). This is equivalent to the ‘Domains’ category of the previous classification.
‘Domains’ column indicates the total number of TC ZFDs (same domain in multiple chains of same PDBid or multiple PDBids of a single TC ZFD are counted only once, if a proteins has ‘n’ TC ZFDs then all are counted separately).
(The equivalent statistics from in both classifications have been kept under same vertical columns)
#statistics obtained from http://prodata.swmed.edu/zndb/zndb.php
The color scheme and other details
other metal ions/moieties bound at zinc-binding site
degraded zinc binding site and/or mutated zinc-binding residues/ disordered
disulfide between zinc-chelating cysteines
misclassified and/or overlapping domains
N: treble clef zinc finger domain has not been classified (identified) separately or sometimes the full protein is also not classified/ no structure in complexed form
* Pfam database version 27.0 and SCOP 1.75 release were referred; for ribosomal proteins only 1 representative PDB is kept in classification because of the humongous number of ribosomal complexes present in the PDB
Treble clef fold group classification - STATISTICS
	FAMILY	total no. of PDB structures with at least one domain of this fold (multiple solved structures of the same protein are counted separately, but all chains in a single PDB are not counted separately)	total no. of unique proteins with at least one zinc finger of this fold (same protein with many solved structures is considered only once)	No. of domains (same domain in multiple chains of same PDB id or multiple PDBid of a single protein are considered only once)
1	TRASH family	110	26	28
2	RING-like treble clef zinc fingers	291	166	169
3	Binuclear treble clef domain in Lysine-Specific Histone Demethylase 1b	10	1	1
4	Binuclear treble clef domain from Pirh2	2	2	2
5	AN1 type zinc finger	9	8	9
6	N-terminal domain of Ada repair protein	5	1	1
7	Phosphatidylinositol-3-phosphate binding domain family	182	77	84
8	CW domain family	15	5	5
9	Zinc-binding region of E7 oncoprotein	3	2	2
10	Nuclear receptor-like finger family	281	101	184
11	SBT domain family	3	3	5
12	His-Me family	108	31	31
13	Treble clef domain of thymidine kinase	15	8	8
14	YlxR-like hypothetical cytosolic protein	1	1	1
15	tRNA synthetase treble clef domain	15	6	6
16	Zinc-binding site in N-terminal domain of casA/cse1 subunit of CRISPR	2	1	1
17	Zinc-binding site in N-terminal domain of pseudouridine synthase Pus10	1	1	1
18	NAD+-dependent DNA ligase treble clef domain	4	2	2
19	YggX-like hypothetical protein	3	3	3
20	RBP10 protein from RNA polymerase	112	5	5
21	C-terminal zinc finger in E3 ligase HOIP	3	1	1
22	Treble clef domain in ClpX	5	1	1
23	Zinc finger domain in ATP sulfurylase	19	8	8
24	RecR-like treble clef	7	3	3
25	Neural zinc-finger	5	3	6
26	E6 C-terminal domain-like	7	3	5
27	Bacteriophage λ Ea8.5-like treble clef	2	2	2
28	Mononuclear treble clef domain of UPF1-zinc finger domain	6	3	3
29	A20-like zinc fingers	14	4	4
30	Dimerization domain in the Fur family of proteins	12	10	10
31	GATA-like knotted treble clefs of pre-mRNA-splicing factor Rds3p	1	1	3
32	SAP30-like treble clef zinc finger	1	1	1
33	Transcription factor grauzone Cg33133-Pa, zinc finger associated domain	1	1	1
34	THAP domain	7	5	5
35	Treble clef domain in the FusB-like proteins	4	2	2
36	Treble clef domain of Cmr2	6	1	1
37	Zinc binding domain from MCM10	2	1	1
38	Protein lsr2	2	1	1
39	Treble clef zinc finger domain of Zinc finger protein 483	1	1	1
40	Treble clef like zinc finger in hypothetical protein ORF126	1	1	1
		1278	503	608
TREBLE CLEF FAMILIES
PDB ID	UNIPROT ID	PROTEIN NAME	PFAM (even if one zinc finger of this fold group from the protein is classified)	SCOP FOLD (even if one zinc finger of this fold group from the protein is classified)	DOMAIN BOUNDARIES (Numbering corresponds to the full length sequence avaliable at UniProt. Reference PDB ID is indicated in brackets. In cases where the UniProt and PDB numbering does not correspond, the PDB sequence numbers are indicated within the bracket with corresponding PDB ID)	Structures with zinc finger in complex with other moeities
TRASH family
NosL/MerB
1S6L A, 3F0O A/B, 3F0P A/B, 3F2F A/B, 3F2G A/B, 3F2H A/B, 3FN8 A/B	P77072	Alkylmercury lyase	PF03243	160386	72-106 (3F0P); 114-177 (3F0P)	Enzyme, Hg product (3F0P)
2HPU A, 2HQ3 A	O68481	NosL	PF05573	160386	37-79 (35-61 of 2HPU); 91-147 (73-129 of 2HPU)	N
MYM-type
2DAS A	Q9UJ78	Zinc finger MYM-type protein 5	PF06467	57715	242-277 (21-57 OF 2DAS)	N
2L8E A	P78364	Polyhomeotic-like protein 1	PF06467	N	797-828	N
2W0T A	Q969R5	Lethal(3)malignant brain tumor-like protein 2	N	N	87- 121	N
YacG like hypo protein
1LV3 A, 4TMA I/J/K/L	P0A8H8	DNA gyrase inhibitor YacG	PF03884	57715	5-43 (4TMA_I)	PPI (4TMA)
ribosomal proteins eL24
1JJ2 T	P14116	50S ribosomal protein L24e	PF01246	57715	5-44 (4-43 OF 1JJ2_T)	PPI AND P-r RNA (1JJ2_T)
YHS family
2INN A/B, 2INP A/B, 3U52 A/B	Q84AQ2	Phenol hydroxylase component phN	PF04945	N	396-444 (3U52)	PPI (3U52)
1T0Q A, 1T0R A, 1T0S A, 2INC A, 2IND A, 2RDB A	O87798	Toluene, o-xylene monooxygenase oxygenase subunit	PF04945	109788- has a REMARK "contains the TouB(TmoB)-binding YHS (sub)domain (Pfam 04945) in the C-terminal part (401-450)"	394-441 (1T0Q)	PPI (1T0Q)
3N1X A, 3N1Y A, 3N1Z A, 3N20 A, 3RN9 A, 3RNA A, 3RNB A, 3RNC A, 3RNE A, 3RNF A, 3RNG A	Q6IV66	Toluene o-xylene monooxygenase component	PF04945	N	394-441 (3N1X)	PPI (3N1X)
3DHG A/D , 3DHH A, 3DHI A, 3GE3 A, 3GE8 A/D , 3I5J A, 3I63 A, 3Q14 A, 3Q2A A, 3Q3M A/D , 3Q3N A, 3Q3O A, 3RI7 A, 3RMK A/D	Q00456	Toluene-4-monooxygenase system protein A	PF04945	N	394-441 (3DHG)	PPI (3DHG)
1MHY D, 1MHZ D	P27353	Methane monooxygenase component A alpha chain	N	N	415-461 (1MHY)	PPI (1MHY)
1FYZ A/B, 1FZ0 A/B, 1FZ1 A/B, 1FZ2 A/B, 1FZ3 A/B, 1FZ4 A/B, 1FZ5 A/B, 1FZ6 A/B, 1FZ7 A/B, 1FZ8 A/B, 1FZ9 A/B, 1FZH A/B, 1FZI A/B, 1MMO D/E, 1MTY D/E, 1XMF A/B, 1XMG A/B, 1XMH A/B, 1XU3 A/B, 1XU5 A/B, 1XVB A/B, 1XVC A/B, 1XVD A/B, 1XVE A/B, 1XVF A/B, 1XVG A/B, 4GAM A/F/K/P	P22869	Methane monooxygenase component A alpha chain	N	N	415-461 (1FYZ)	PPI (1FYZ)
HIT domain
2YQQ A	Q15649	Zinc finger HIT domain-containing protein 3	PF04438	N	8-44 (12-48 OF 2YQQ)	N
1X4S A	Q9UHR6	Zinc finger HIT domain-containing protein 2	PF04438	144231	3-46 (11-53 OF 1X4S)	N
2YQP A	Q5T1V6	Probable ATP-dependent RNA helicase DDX59	PF04438	N	105-143 (19-57 OF 2YQP)	N
MYND domain
2JW6 A, 4A24 A	O75398	Deformed epidermal autoregulatory factor 1 homolog	PF01753	144231	503-542 (2JW6)	N
2D8Q A, 2DAN A	O75800	Zinc finger MYND domain-containing protein 10	PF01753	144231	391-430 (15-54 OF 2DAN)	N
2ODD A, 2OD1 A, 2DJ8 A	Q06455	Protein CBFA2T1	PF01753	144231	512-563 (670-701 OF 2ODD)	PPI (2ODD)
3N71 A	P97443	Histone-lysine N-methyltransferase Smyd1	PF01753	N	49-92 (3N71)	N
3RIB A/B, 3S7B A, 3S7D A, 3S7F A, 3S7J A, 3TG4 A, 3TG5 A, 4O6F A	Q9NRG4	N-lysine methyltransferase SMYD2	PF01753	N	49-93 (3RIB)	N
3QWV A, 3QWW A	Q8R5A0	N-lysine methyltransferase SMYD2	PF01753	N	49-93 (3QWV)	N
3OXG A, 3OXF A/B, 3OXL A, 3PDN A, 3QWP A, 3RU0 A/B, 3MEK A	Q9H7B4	Histone-lysine N-methyltransferase SMYD3	PF01753	N	46-90 (3OXF)	PPI (3OXF, 3RU0)
other TRASH domains
2FQH A	Q9HJM9	Putative uncharacterized protein Ta0938	PF11494	N	17-52 (2FQH)	N
3H0N A (2PW4)	Q28PN4	Uncharacterized protein Jann_2411 (DUF1470)	PF11706	160903 has a remark "unusual fold; consists of seven alpha-helices and three beta-hairpins"	144-184 (3H0N)	N
4FC8 A/B, 4M3O A/B	Q6CK86	transcription protein Rtr1	PF04181	N	70-126 (4FC8)	N
RING-like treble clef zinc fingers
RING (really interesting new gene) domain
1CHC A	P28990	E3 ubiquitin-protein ligase ICP0	PF00097	57849	5-57	N
1LDJ B, 1LDK C, 1U6G B, 2HYE D, 2LGV A, 3DPL R, 3DQV R/Y, 3RTR B/D/F/H, 4F52 B/D, 4P5O B/D	P62877	E3 ubiquitin-protein ligase RBX1	PF12678	57849	39-106 (1LDJ)	PPI (4PO5)
4A0C D/F (4A0K B, 4A0L F/I- have SEQRES records but no structure)	P62878	E3 ubiquitin-protein ligase RBX1	PF12678	N	39-108 (4A0C)	PPI (4A0C)
2ECL A	Q9UBF6	RING-box protein 2	PF12678	N	48-113 (16-81 OF 2ECL)	N
1FBV A, 2K4D A, 2Y1M A/B/C/D/E/F, 2Y1N A/C, 4A49 A, 4A4B A, 4A4C A, 4GPL B	P22681	E3 ubiquitin-protein ligase CBL	PF00097	57849	378-428 (1FBV)	PPI (1FBV)
2LDR A, 3ZNI A/E/L/M, (3VGO A/B/C - have SEQRES records but no structure)	Q13191	E3 ubiquitin-protein ligase CBL-B	PF13920	N	371-421 (3ZNI)	PPI (3ZNI)
1JM7 A	P38398	Breast cancer type 1 susceptibility protein	PF00097	57849	22-76 (1JM7_A)	PPI (1JM7)
1JM7 B	Q99728	BRCA1-associated RING domain protein 1	PF14835	57849	48-98 (1JM7_B)	PPI (1JM7)
1RMD A	P15919	V(D)J recombination-activating protein 1	PF00097	57849	288-340 (24-76 OF 1RMD)	N
1V87 A	Q8R3P2	Probable E3 ubiquitin-protein ligase DTX2	PF00097	57849	407-475 (25-94 OF 1V87)	N
3VK6 A, 2MQ1 A	Q9JIY2	E3 ubiquitin-protein ligase Hakai	N	N	106- 160 (1-55 OF 3VK6)	N
1VYX A	P90495	E3 ubiquitin-protein ligase MIR1	PF12906	57849	6-60	N
2D8S A	Q5T0T0	E3 ubiquitin-protein ligase MARCH8	PF12906	N	77-132 (15-70 OF 2D8S)	N
2D8T A	Q9NTX7	E3 ubiquitin-protein ligase RNF146	PF00097	N	34-79 (15-60 OF 2D8T)	N
2DJB A	Q9BYE7	Polycomb group RING finger protein 6	PF00097	N	131-180 (15-64 OF 2DJB)	N
2CKL A	P25916	Polycomb complex protein BMI-1///Polycomb complex protein BMI-1	PF00097	N	16-72	PPI (2CKL)
2H0D A, 3RPG B	P35226	B lymphoma Mo-MLV insertion region	PF00097	N	17-71 (3RPG_B)	PPI (3RPG)
2CKL B	Q9CQJ4	E3 ubiquitin-protein ligase RING2///E3 ubiquitin-protein ligase RING2	PF00097	N	50-103	PPI (2CKL)
2H0D B, 3RPG C	Q99496	Ubiquitin ligase protein RING2	PF00097	N	50-103 (3RPG_C)	PPI (3RPG)
3KNV A	Q12933	TNF receptor-associated factor 2	PF00097	N	33-93 (3KNV)	N
2ECY A	Q13114	TNF receptor-associated factor 3	N	N	50-101 (15-66 OF 2ECY)	N
2ECI A, 2JMD A, 3HCS A/B, 3HCT A, 3HCU A/C	Q9Y4K3	TNF receptor-associated factor 6	PF13923	N	69-120 (3HCT)	PPI (3HCT)
2HDP A, 2VJE A/C, 2VJF A/C	Q00987	E3 ubiquitin-protein ligase Mdm2	PF13920	N	436-490 (2VJF_A)	PPI (2VJF)
2VJE B/D, 2VJF B/D	O15151	Protein Mdm4	PF13920	N	435-489 (2VJF_B)	PPI (2VJF)
1WIM A	P50876	E3 ubiquitin-protein ligase RNF144A	N- WRONGLY CLASSIFIED IN IBR (PF01485)	57849	20-76 (8-64 OF 1WIM)	N
4I1F A, 4I1H A, 4BM9 A	O60260	E3 ubiquitin-protein ligase parkin	N	N	236-299 (4I1F)	N
4K95 A/B/C/D/E/F/G/H/I/J/K/L, 4K7D A/B/C	Q9JK66	E3 ubiquitin-protein ligase parkin	N	N	235-299 (4K95)	N
4KC9 A, 4KBL A/B	Q9Y4X5	E3 ubiquitin-protein ligase ARIH1	N	N	184-240 (163-240 OF 4KC9)	N
4FO9 A	O75928	E3 SUMO-protein ligase PIAS2	N	N	344-399	N
3I2D A	Q04195	E3 SUMO-protein ligase SIZ1	PF02891	N	359-414	N
3LRQ A/B/C/D	O94972	E3 ubiquitin-protein ligase TRIM37	N	N	14-67	N
3ZTG A/B, 2YUR A	Q7Z6E9	E3 ubiquitin-protein ligase RBBP6	PF13923	N	257-311	N
4AYC A/B, 4ORH C/G/H/K/L (4EPO)	O76064	E3 ubiquitin-protein ligase RNF8	PF13639	N	401-450	PPI (4ORH)
3L11 A, 4GB0 A	Q8IYW5	E3 ubiquitin-protein ligase RNF168	PF13923	N	15-58 (3L11)	N
2Y43 A/B	Q9NS91	E3 ubiquitin-protein ligase RAD18	PF00097	N	24-75	PPI (2Y43)
2MA6 A	Q5XPI4	E3 ubiquitin-protein ligase RNF123	N	N	1252-1302 (9-59 OF 2MA6)	N
4AUQ B/E	Q96CA5	Baculoviral IAP repeat-containing protein 7	N	N	251-296	PPI (4AUQ)
2YHN A/B, 2YHO A/C/E/G	Q8WY64	E3 ubiquitin-protein ligase MYLIP	PF13920	N	385-432 (2YHO)	PPI (2YHO)
2L0B A	Q8NG27	E3 ubiquitin-protein ligase Praja-1	PF13639	N	593-640 (41-88 OF 2L0B)	N
2KIZ A	Q6ZNA4	E3 ubiquitin-protein ligase Arkadia	PF13639	N	940-986 (15-61)	N
2LXP C, 2LXH C, 4LAD B (not folded properly)	Q9UKV5	E3 ubiquitin-protein ligase AMFR	N	N	339-382 (2LXP)	PPI (2LXP)
2ECT A	Q91YL2	E3 ubiquitin-protein ligase RNF126	PF13639	N	229-276 (16-63 OF 2ECT)	N
3FL2 A	Q96T88	E3 ubiquitin-protein ligase UHRF1	N	N	723-774	N
3HTK C	P38632	E3 SUMO-protein ligase MMS21	PF11789	N	182-237	N
2YU4 A	Q96MF7	E3 SUMO-protein ligase NSE2	PF11789	N	167-228 (8-69 OF 2YU4)	N
4MVT A/B/C/D	Q9Y6X2	E3 SUMO-protein ligase PIAS3	N	N	325-380	PPI (4MVT)
3K1L A/B	Q8T913	E3 ubiquitin-protein ligase FANCL	PF11793	N	309-381	PPI (3K1L)
4CCG X/Y	Q9NW38	E3 ubiquitin-protein ligase FANCL	N	N	305-372	PPI (4CCG)
2M6M A	P40318	ERAD-associated E3 ubiquitin-protein ligase DOA10	N	N	37-101	N
3T6P A	Q13490	Baculoviral IAP repeat-containing protein 2	PF13920	N	569-616	N
3EB5 A, 3EB6 A	Q13489	Baculoviral IAP repeat-containing protein 3	PF13920	N	555-600 (3EB6)	PPI (3EB6)
2ECG A, 4IC2 A/B, 4IC3 A/B	P98170	E3 ubiquitin-protein ligase XIAP	PF13920	N	448-494	PPI (4IC2)
2EA5 A	Q99675	Cell growth regulator with RING finger domain protein 1	PF13920	N	272-318 (16-62 OF 2EA5)	N
1IYM A	Q9LRB7	E3 ubiquitin-protein ligase EL5	PF13639	57849	132-180	N
2ECN A	Q8WVD5	RING finger protein 141	PF13639	N	153-197 (16-60 OF 2ECN)	N
2EP4 A	Q9Y225	RING finger protein 24	PF13639	N	76-124	N
1X4J A	Q9H0F5	RING finger protein 38	PF13639	N	447-506 (10-69 OF 1S4J)	N
2EA6 A, 2XEU A, 4PPE A/B	P78317	E3 ubiquitin-protein ligase RNF4	PF13639	N	130-180 (134-184 OF 4PPE)	N
3NG2 A/B, 4AP4 A	O88846	E3 ubiquitin-protein ligase RNF4	PF13639	N	134-192, 199- 259 (4AP4)	PPI (4AP4)
2JRJ A	Q96PM5	RING finger and CHY zinc finger domain-containing protein 1	PF13639	N	143-189 (15-61 OF 2JRJ)	N
2ECM A	Q9CR50	RING finger and CHY zinc finger domain-containing protein 1	PF13639	N	145-186 (8-49 OF 2ECM)	N
1E4U A, 1UR6 B	O95628	CCR4-NOT transcription complex subunit 4	PF14570	57849	12-63 (1UR6_B)	PPI (1UR6)
1G25 A	P51948	CDK-activating kinase assembly factor MAT1	N	57849	3-62	N
1WEO A	Q9SWW6	Cellulose synthase A catalytic subunit 7 [UDP-forming]	PF14569	57849	35-90 (17-72 OF 1WEO)	N
1Z6U A/B	Q96PU4	E3 ubiquitin-protein ligase UHRF2	N	N	732-784	N
2CS3 A	Q9H1B7	Interferon regulatory factor 2-binding protein-like	N	57849	713-776 (16-79 OF 2CS3)	N
2CSY A	Q8IZP6	RING finger protein 113B	PF13920	N	254-304 (16-66 OF 2CSY)	N
2CT0 A, 3NW0 A	Q8WV22	Non-structural maintenance of chromosomes element 1 homolog	PF08746	N	189-239 (3NW0)	N
2CT2 A	Q13049	E3 ubiquitin-protein ligase TRIM32	PF13445	N	18-79 (16-77 of 2CT2)	N
2ECW A	P15533	Tripartite motif-containing protein 30A	PF00097	N	14-71 (21-78 OF 2ECW)	N
2ECJ A	Q9HCM9	E3 ubiquitin-protein ligase TRIM39	PF15227	N	27-69 (16-58 OF 2ECJ)	N
2ECV A	Q9C035	Tripartite motif-containing protein 5	PF15227	N	13-70 (20-77 OF 2ECV)	N
2EGP A	Q9BYJ4	Tripartite motif-containing protein 34	PF15227	N	13-66 (13-66 OF 2EGP)	N
2YSJ A, 2YSL A	Q9BZY9	E3 ubiquitin-protein ligase TRIM31	PF15227	N	14-56 (21-63 OF 2YSJ)	N
1BOR A	P29590	Protein PML	N	57849	56-104 (8-56 OF 1BOR)	N
2M1S A (2KO5)	O73557	RING finger protein Z	PF03854	N	29-71	N
4B7Y C/D, 4B86 C/D/G/H/K/L	Q9HCI7	E3 ubiquitin-protein ligase MSL2	N	N	42-93 (4B7Y)	N
U-box domain
2QJ0 A, 2QIZ A, 3M62 A, 3M63 A	P54860	E4 ubiquitin-protein ligase UFD2	PF04564	N	886-937 (3M62)	N
1WGM A	Q14139	Ubiquitin conjugation factor E4 A	PF04564	57849	992-1043 (23-74 OF 1WGM)	N
2KR4 A	Q9ES00	Ubiquitin conjugation factor E4 B	PF04564	N	1102-1154 (15-66 OF 2KR4)	N
2KRE A, 3L1X A, 3L1Z B	O95155	Ubiquitin conjugation factor E4 B	PF04564	N	1233-1283 (3L1Z)	PPI (3L1Z)
2FD4 A	Q8RSY1	Effector protein HopAB2	PF09046	N	475-553	N
2KKY A, 2KKX A	Q8X509	NleG2-3	PF06416	N	100-168	N
1T1H A	Q8VZ40	U-box domain-containing protein 14	PF04564	57849	253-304	N
2C2L A/B/C/D, 2C2V S/T/U/V	Q9WUD1	STIP1 homology and U box-containing protein 1	PF04564	57849	232-284 (2C2V)	PPI (2C2V)
2F42 A, 2OXQ C/D	Q7ZTZ6	STIP1 homology and U-Box containing protein 1	PF04564	N	213-264 (2OXQ)	PPI (2OXQ)
1N87 A, 2BAY A/B/C/D/E/F	P32523	Pre-mRNA-processing factor 19	N	57849	1-53 (2BAY)	PPI (2BAY)
TFIIC τ 60 KDa subunit RING finger domain
2J04 A/C	Q12308	Transcription factor tau 60 kDa subunit	PF12660	N	528-588	N
α-COP RING finger domain
3MV3 A/C/E, 3MV2 A/C/E	P53622	Coatomer subunit alpha	N	N	1146-1192	N
3MKR B	Q27954	Coatomer subunit alpha	N	N	1166-1212	N
B-box domain
1FRE A	Q92021	Nuclear factor 7, brain	PF00643	57844	222-260 (4-42 OF 1FRE)	N
2DID A, 2DIF A	Q9HCM9	E3 ubiquitin-protein ligase TRIM39	PF00643	57844	105-143 (9-47 OF 2DID)	N
2YRG A	Q9C035	Tripartite motif-containing protein 5	PF00643	N	94-129 (16-51 OF 2YRG)	N
2EGM A	Q8WV44	E3 ubiquitin-protein ligase TRIM41	PF00643	N	225-263 (19-57 OF 2EGM)	N
2CSV A	Q14134	Tripartite motif-containing protein 29	PF00643	57844	223-260 (19-56 OF 2CSV)	N
3Q1D A	Q9BYV2	Tripartite motif-containing protein 54	PF00643	N	125-163	N
2YVR A/B	Q13263	Transcription intermediary factor 1-beta	PF00643	N	208-245 (8-45 OF 2YVR)	N
3DDT A/B/C, 2D8U A	Q969Q1	E3 ubiquitin-protein ligase TRIM63	PF00643	57844	120-159 (4-42 OF 3DDT)	N
4TN3 A/B	G9MAP5	TRIM5/cyclophilin A fusion protein	N	N	94-132	PPI (4TN3)
2DJA A	Q9UJV3	Probable E3 ubiquitin-protein ligase MID2	PF00643	57844	193-233 (19-59 OF 2DJA)	N
2DQ5 A, 2JUN A, 2FFW A	O15344	E3 ubiquitin-protein ligase Midline-1	PF00643	57844	174-211 (2DQ5), 117-162 (2FFW)	N
2D8V A	Q9DAZ9	Abscission/NoCut checkpoint regulator	N	57844	338-381 (10-53 OF 2D8V)	N
2M13 A, 2MKE A	Q9BZB8	Cytoplasmic polyadenylation element-binding protein 1	N	N	513-557	N
2VHF A/B	Q9NQC7	Ubiquitin carboxyl-terminal hydrolase CYLD	N	N	787-838	N
UBR-box
3NY1 A/B	Q8IWV7	E3 ubiquitin-protein ligase UBR1	PF02207	N	98-150	N
3NIH A, 3NII A, 3NIJ A, 3NIK A/B/D/F, 3NIL A/B/D/F, 3NIM A/B/D/F, 3NIN A/B, 3NIS A/B/D/F, 3NIT A	P19812	E3 ubiquitin-protein ligase UBR1	PF02207	N	122-176 (3NIH)	PPI (3NIH)
3NY2 A/B/C/D/E/F/G/H, 3NY3 A	Q8IWV8	E3 ubiquitin-protein ligase UBR2	PF02207	N	98-150 (3NY3)	PPI (3NY3)
UPF1-like
2WJV A/B, 2WJY A, 2IYK A/B	Q92900	Regulator of nonsense transcripts 1	PF09416	N	121-171 (2WJV)	PPI (2WJV)
2XZL A	P30771	Upf1	PF09416	N	60-111	N
4N0N A, 4N0O A	P19811	Replicase polyprotein 1ab	N	N	2372-2407 (2-38 OF 4N0O)	N
UBP-type
3C5K A , 3GV4 A, 3PHD A/B/C/D	Q9UBN7	Histone deacetylase 6	PF02148	N	1131-1176 (23-68 OF 3GV4)	PPI (3GV4)
2I50 A	Q9Y5T5	Ubiquitin carboxyl-terminal hydrolase 16	PF02148	N	46-109 (29-92)	N
2IDA A	Q6NA67	Hypothetical protein RPA1320	PF02148	57849	19-70	N
3M99 A, 3MHH A, 3MHS A, 4FIP A/E, 4FJC A/E, 4FK5 A	P50102	Ubiquitin carboxyl-terminal hydrolase 8	PF02148	N	44-89 (3MHS)	PPI (3MHS)
2UZG A	Q8TEY7	Ubiquitin carboxyl-terminal hydrolase 33	PF02148	57849	589-107	N
2L80 A	Q92995	Ubiquitin carboxyl-terminal hydrolase 13	PF02148	N	209-260 (2L80)	N
2G43 A/B, 2G45 A/B, 3IHP A/B	P45974	Ubiquitin carboxyl-terminal hydrolase 5	PF02148	57849	197-248 (2G45)	PPI (2G45)
4MSX A	P43589	Pre-mRNA-splicing factor SAD1	N	N	46-91	N
Histone acetyltransferase P300/CREB-binding protein
4BHW A/B	Q09472	Histone acetyltransferase p300	N	N	1174-1237	N
4N3W A, 4N4F A (the inserted RING-like Treble clef is not solved in structures but is present in SEQRES records)	Q92793	CREB-binding protein	N	N	1210-1273	N
ArfGap/RecO-like zinc finger
1DCQ A	Q7SIG6	Arf-GAP with SH3 domain, ANK repeat and PH domain-containing protein 2	PF01412	57862	437-479 (262-304 OF 1DCQ)	N
2OWA A/B	Q5CRY1	Arfgap-like finger domain containing protein	PF01412	N	37-78	N
3JUE A/B, 3T9K A/B, 4F1P A	Q15027	Arf-GAP with coiled-coil, ANK repeat and PH domain-containing protein 1	PF01412	N	418-460 (3JUE)	N
2CRW A	Q9NP61	ADP-ribosylation factor GTPase-activating protein 3	PF01412	N	23-65 (30-72 OF 2CRW)	N
3DWD A/B, 3O47 A/B	Q8N6T3	ADP-ribosylation factor GTPase-activating protein 1	PF01412	N	21-62 (3DWD)	N
3SUB A/B	Q8I4Y5	ADP-ribosylation factor GTPase-activating protein	PF01412	N	21-62	N
2P57 A	Q8N6H7	ADP-ribosylation factor GTPase-activating protein 2	PF01412	N	25-66	N
2IQJ A/B	Q8WU79	Stromal membrane-associated protein 2	PF01412	N	27-68	N
2B0O E/F/G/H, 3LVQ E, 3LVR E	Q8TDY4	Arf-GAP with SH3 domain, ANK repeat and PH domain-containing protein 3	PF01412	N	439-481 (2B0O)	PPI (3LVR)
2CRR A	Q8IYB5	Stromal membrane-associated protein 1	PF01412	N	32- 71 (31-72 OF 2CRR)	N
2OLM A, 2D9L A	P52594	Arf-GAP domain and FG repeat-containing protein 1	PF01412	N	28-68 (2OLM)	N
3FM8 C/D, 3FEH A, 3LJU X, 3MDB C/D	O75689	Arf-GAP with dual PH domain-containing protein 1	PF01412	N	19-60 (3FM8)	N
1U5K A/B, 1W3S A/B, 2V1C C, 4JCV E/F	Q9RW50	DNA repair protein RecO	PF02565- this region classified as a part of a larger domain- no remark for the treble clef domain	57862	151-182 (1U5K)	N
3Q8D A/B	C3SZ72	DNA repair protein recO	PF02565- this region classified as a part of a larger domain- no remark for the treble clef domain	N	149-184	N
ZZ domain
1TOT A	P45481	CREB-binding protein	PF00569	57849	1705-1747 (6-48)	N
2DIP A	Q8NEG5	E3 ubiquitin-protein ligase ZSWIM2	PF00569	57849	232-276 (32-76 OF 2DIP)	N
2E5R A	Q9Y4J8	Dystrobrevin alpha	PF00569	N	241-289 (12-60 OF 2E5R)	N
2FC7 A	Q8IYH5	ZZ-type zinc finger-containing protein 3	PF00569	57849	821-873 (22-74 OF 2FC7)	N
Cysteine rich domains from other proteins
1V5N A	O80763	PDI-like Hypothetical Protein At1g60420	PF07649	57888	498-548 (30-80 OF 1V5N)	N
1Z60 A	Q13888	General transcription factor IIH subunit 2	PF07975	57888	328-386	N
C1 domain of protein kinase C
2ROW A	Q62868	Rho-associated protein kinase 2	N	N	1260-1316 (24-80 OF 2ROW)	N
1Y8F A	Q62768	Protein unc-13 homolog A	PF00130	N	567-616	N
1XA6 A	P52757	Beta-chimaerin	PF00130	57888	214-265 (213-263 OF 1XA6)	N
1FAQ A, 1FAR A	P04049	RAF proto-oncogene serine/threonine-protein kinase	PF00130	57888	138-185	N
1PTQ A, 1PTR A , 3UEJ A/B, 3UEY A/B, 3UFF A/B, 3UGD A/B, 3UGI A/B, 3UGL A/B	P28867	Protein kinase C delta type	PF00130	57888	231-280 (1PTR)	P-lipids (PDB: 1PTR, 3UGI, 3UGL)
2YUU A	Q05655	PROTEIN KINASE C DELTA TYPE	PF00130	N	158-209 (17-68 OF 2YU)	N
1R79 A	Q16760	Diacylglycerol kinase delta	PF00130	57888	235-286 (27-78)	N
3PFQ A	P68403	Protein kinase C beta type	PF00130	N	101-152	N
1TBN A, 1TBO A	P63319	Protein kinase C gamma type	PF00130	57888	100-151 (101-152 OF 1TBN)	N
2E73 A	P05129	Protein kinase C gamma type	PF00130	N	36-86	N
2ELI A	P17252	Protein kinase C alpha type	PF00130	N	101-152 (17-68 OF 2ELI)	N
4FKD A	Q02111	Protein kinase C theta type	N	N	232-281 (10-59 OF 4FKD)	N
2ENN A, 2ENZ A	Q04759	Protein kinase C theta type	PF00130	N	159-210 (2ENN), 231-282 (2ENZ)	N
3KY9 A/B, 3BJI A/B	P15498	Proto-oncogene vav	PF00130	N	515-564	N
2VRW B	P27870	Proto-oncogene vav	PF00130	N	515-564	N
3CXL A	P15882	N-chimaerin	PF00130	N	205-256	N
1KBE A, 1KBF A	Q61097	Kinase suppressor of Ras 1	N	57888	333-278 1KBE)	N
4B6D A/B/C/D/E/F	Q9H0H5	Rac GTPase-activating protein 1	N	N	286-332	N
2DB6 A	Q96MF2	SH3 and cysteine-rich domain-containing protein 3	PF00130	N	89-140 (17-68)	N
4L9M A	O95267	RAS guanyl-releasing protein 1	N	N	541-592	N
1RFH A, 2FNF X	Q5EBH1	Ras association domain-containing protein 5	PF00130	N	117-166 (1RFH)	N
Treble clef domain in lysine specific histone demethylase
3AVR A, 3AVS A	O15550	LYSINE-SPECIFIC DEMETHYLASE 6A	N	N	1329-1365 (3AVR)	PPI (3AVR)
3ZLI A/B, 3ZPO A/B, 4UF0 A/B	O14607	HISTONE DEMETHYLASE UTY	N	N	1276-1314 (3ZLI)	N
4EYU A/B, 4EZ4 A/B, 4EZH A/B	Q5NCY0	LYSINE-SPECIFIC DEMETHYLASE 6B	N	N	1571-1608 (1573-1610)	PPI (4EZH)
2XUE A/B, 4ASK A/B, 5FP3 A/B	O15054	Lysine-specific demethylase 6B	N	N	1573-1609 (2XUE)	N
5A1F A, 5A3N A, 5A3P A, 5A3T A, 5A3W A, 5FPL A, 5FPU A	Q9UGL1	LYSINE-SPECIFIC DEMETHYLASE 5B	PF02928	N	690- 735 (5A1F)	N
Binuclear treble clef domain in Lysine-Specific Histone Demethylase 1b
4FWE A, 4FWF A, 4FWJ A/B, 4GU0 A/B/C/D, 4GU1 A/B, 4GUR A, 4GUS A, 4GUT A, 4GUU A, 4HSU A	Q8NB78	LYSINE-SPECIFIC HISTONE DEMETHYLASE 1B;	N	N	51-102 (4FWE)	N
Binuclear treble clef domain from Pirh2
2K2C A	Q96PM5	RING finger and CHY zinc finger domain-containing protein 1 (human)	PF05495	N	18-60	N
2DKT A	Q9CR50	RING finger and CHY zinc finger domain-containing protein 1 (mouse)	PF05495	161218	18-60 (17-59 OF 2DKT)	N
AN1 type zinc finger
1WYS A, 1WFE A	Q8BFR6	AN1-type zinc finger protein 1	PF01428	118309	8-49 (15-56 of 1WYS), 61-113 (25-67 OF 1WFE	N
1WFF A	no id	RIKEN cDNA 2810002D23 protein	N	118309	25-66 (1WFF)	N
1WFH A	Q9SJM6	Zinc finger A20 and AN1 domain-containing stress-associated protein 4	PF01428	118309	100-137 (16-53 OF 1WFH)	N
1WFP A	Q6NNI8	Zinc finger A20 and AN1 domain-containing stress-associated protein 1	PF01428	118309	107-145(26-64 OF 1WFP)	N
1X4V A	Q8WV99	AN1-type zinc finger protein 2B	PF01428	N	97-138 (12-53 OF 1X4V)	N
1X4W A	Q9H8U3	AN1-type zinc finger protein 3	PF01428	N	155-195 (16-56 OF 1X4W)	N
1WG2 A	Q9SZ69	Zinc finger A20 and AN1 domain-containing stress-associated protein 7	N	118309	113-154 (15-56 OF 1WG2)	N
1WFL A	O88878	AN1-type zinc finger protein 5	PF01428	118309	152-188 (26-62 OF 1WFL)	N
N-terminal domain of Ada repair protein
1ADN A, 1EYF A, 1U8B A, 1WPK A, 1ZGW A	P06134	Bifunctional transcriptional activator/DNA repair enzyme Ada	PF02805	57883	27-75 (1U8B)	P-DNA (1UBR) reactive cysteines-there is no enzymatic turnover- transfers methyl moiety from DNA to itself
Phosphatidylinositol-3-phosphate binding domain family
FYVE domain
1VFY A	P40343	Vacuolar protein sorting-associated protein 27	PF01363	57209	174-229	N
1DVP A	Q960X8	Hepatocyte growth factor-regulated tyrosine kinase substrate	PF01363	57209	162-219	N
3ZYQ A, 4AVX A	O14964	Hepatocyte growth factor-regulated tyrosine kinase substrate	PF01363	N	164-221	N
1JOC A/B, 1HYI A, 1HYJ A	Q15075	Early endosome antigen 1	PF01363	57209	1356-1411 (1JOC)	P-lipid (1JOC)
2YQM A, 2YW8 A	Q96T51	RUN and FYVE domain-containing protein 1	PF01363	N	646-702 (27-83 OF 2YQM)	N
3T7L A	Q7Z3T8	Zinc finger FYVE domain-containing protein 16	PF01363	N	751-808	N
1WFK A	Q9DAZ9	Abscission/NoCut checkpoint regulator	PF01363	57209	3-61 (10-68 OF 1WFK)	N
1X4U A	Q5T4F4	Protrudin	PF01363	N	348-410 (15-77 OF 1X4U)	N
1Y02 A	Q8WZ73	E3 ubiquitin-protein ligase rififylin	N	57209	46-95 (20-70 OF 1Y02)	N
2A20 A, 2CJS C	Q9JIS1	Regulating synaptic membrane exocytosis protein 2	PF02318	N	89-141 (2CJS)	PPI (2CJS)
2ZET C/D	Q91V27	Melanophilin	PF02318	N	62-115	PPI (2ZET)
1ZBD B	P47709	Rabphilin-3A	PF02318	57209	92-149	N
2CSZ A	Q96C24	Synaptotagmin-like protein 4	PF02318	N	61-105 (26-70 OF 2CSZ)	N
The FYVE-like zinc binding domain of E3 UBIQUITIN-PROTEIN LIGASE CHFR
2XOC A/B, 2XOY A/B, 2XOZ A/B, 2XP0 A/B	Q96EP1	E3 UBIQUITIN-PROTEIN LIGASE CHFR	N	N	482-620 (2XOC)	N
PHD domains			N
2JM1 A, 2LBM A, 2LD1 A, 3QL9 A, 3QLA A/D, 3QLC A/B, 3QLN A/B	P46100	Transcriptional regulator ATRX	N	N	216-269	PPI (3QL9)
2PV0 A/B/C, 2PVC A/B/C	Q9UJW3	DNA (CYTOSINE-5)-METHYLTRANSFERASE 3-LIKE;	N	N	94-148	PPI (2PVC)
3A1B A, 3A1A A	Q9Y6K1	DNA (cytosine-5)-methyltransferase 3A, Histone H3.1	N	N	535-588	PPI (3A1B)
1F62 A	Q9UIG0	TRANSCRIPTION FACTOR WSTF;	PF00628	57902	1185-1233 (1-49 OF 1F62)	N
1WE9 A	O81488	PHD FINGER FAMILY PROTEIN;	PF00628	57902	201-250 (8-57 OF 1WE9)	N
1XWH A, 2KFT A, 2KE1 A, 2LRI C	O43918	AUTOIMMUNE REGULATOR	PF00628	N	297-344 (2KE1), 432-477 (13-58 OF 2LRI)	PPI (2KE1)
2L5U A, 2L75 A, 1MM2 A, 1MM3 A	Q14839	CHROMODOMAIN-HELICASE-DNA-BINDING PROTEIN 4	PF00628	57902	450-495 (91-136 OF 2L75)	PPI (2L75)
1WEM A, 4L7X A, 2M3H A	Q8C9B9	Death Inducer Obliterator 3 (Dido3) PHD finger	PF00628	57902	265-317 (7-58 OF 4L7X)	PPI (4L7M)
2KWJ A, 2KWK A, 2KWN A, 2KWO A	Q92784	ZINC FINGER PROTEIN DPF3;	PF00628	N	261-317, 318-370 (2KWJ)	PPI (2KWJ)
2QIC A	Q9UK53	Inhibitor of growth protein 1	PF00628	N	354-401 (211-258 OF 2QIC)	PPI (2QIC)
1WES A, 2G6Q A	Q9ESK4	inhibitor of growth family, member 1-like	PF00628	57902	214-261 (2G6Q)	PPI (2G6Q)
1X4I A	Q9NXR8	Inhibitor of growth protein 3	PF00628	N	262-414 (8-60 OF 1X4I)	N
2PNX A/C, 2VNF A/C, 2K1J A, 2M1R A, 4AFL A/B/C/D/E/F	Q9UNL4	INHIBITOR OF GROWTH PROTEIN 4;	PF00628	57902	197-244 (2VNF)	PPI (2VNF)
1WEN A, 1WEU A	Q8C0D7	INHIBITOR OF GROWTH FAMILY, MEMBER 4; ING1-LIKE	PF00628	57902	197-245 (17-65 OF 1WEN)	N
3C6W A/C	Q8WYH8	Inhibitor of growth protein 5	PF00628	N	187-235	PPI (3C6W)
1WEV A	Q9D168	RIKEN CDNA 1110020M19	PF00628	57902	159-216 (17-74 OF 1WEV)	N
2E6R A	Q9BY66	JUMONJI/ARID DOMAIN-CONTAINING PROTEIN 1D;	PF00628	N	315-366 (17-68 OF 2E6R)	N
3KV5 A/D, 3KV6 A/D	Q6ZMT4	JmjC domain-containing histone demethylation protein 1D	PF00628	N	38-90	N
1WEP A	Q80TJ7	PHF8	PF00628	57902	6-59 (13-66 OF 1WEP)	N
3KQI A	O75151	PHD finger protein 2	PF00628	N	6-58	PPI (3KQI)
3KV4 A	Q9UPP1	PHD FINGER PROTEIN 8;	PF00628	N	41-94 (5-58 OF 3KV4)	PPI (3KV4)
2KYU A, 3LQH A, 3LQI A/B/C, 3LQJ A/B, 2KU7 A(not folded properly)	Q03164	HISTONE-LYSINE N-METHYLTRANSFERASE MLL;	PF00628	N	1567-1627 (3LQJ)	PPI (3LQJ)
2YSM A	Q8NEZ4	MYELOID/LYMPHOID OR MIXED-LINEAGE LEUKEMIA / Histone-lysine N-methyltransferase 2C	PF00628	N	343-389 (9-55 OF 2YSM), 390-437 (56-103 OF 2YSM)	N
2YT5 A	Q02395	METAL-RESPONSE ELEMENT-BINDING TRANSCRIPTION	PF00628	N	104-159 (8-63 OF 2YT5)	N
2PUY A/B, 2YQL A	Q96BD5	PHD FINGER PROTEIN 21A	PF00628	N	489-543 (2PUY)	PPI (2PUY)
3O70 A, 3O7A A	Q86YI8	PHD finger protein 13	PF00628	N	232-281 (2O70)	N
4NN2 A/B	Q8IWS0	PHD finger protein 6	N	N	278-331	N
2LQ6 A, 2KU3 A, 2L43 A	O95696	BROMODOMAIN-CONTAINING PROTEIN 1	PF13831	N	325-391 (2LQ6), 215-266 (26-77 OF 2L43)	PPI (2L43)
2VP7 A, 2VPB A, 2VPE A/C, 2VPG A/C, 2VPD A/C	Q9Y3Y4	PYGOPUS HOMOLOG 1;	PF00628	N	341-398 (2VPE)	PPI (2VPE)
2DX8 A, 2YYR A	Q9D0P5	PYGOPUS HOMOLOG 1;	PF00628	N	339-396 (2YYR)	PPI (2YYR)
2XB1 A/C	Q9BRQ0	PYGOPUS HOMOLOG 2, B-CELL CLL/LYMPHOMA 9-LIKE PROTEIN;	PF00628	N	328-386	PPI (2XB1)
1WEW A	Q680Q4	E3 SUMO-protein ligase SIZ1	PF00628	57902	113-167 (17-71 OF 1WEW)	N
2RSD A	Q6L4L4	E3 SUMO-PROTEIN LIGASE SIZ1	N	N	115-172	N
2K16 A, 2K17 A	Q5HZG4	TRANSCRIPTION INITIATION FACTOR TFIID SUBUNIT 3 (TAF3)	PF00628	N	868-919	N
3O33 A/B/C/D, 3O34 A, 3O35 A/B, 3O36 A/B, 3O37 A/B/C/D	O15164	TRANSCRIPTION INTERMEDIARY FACTOR 1-ALPHA;	PF00628	N	827-873 (3O37)	PPI (3O37)
4COS A	Q9ULU4	PROTEIN KINASE C-BINDING PROTEIN 1	N	N	89-139	N
1FP0 A, 2RO1 A	Q13263	KAP-1 COREPRESSOR	PF00628	57902	626-672 (26-72 OF 1FP0)	N
3U5M A/B/C/D/E/F/G/H/I/J/K/L, 3U5N A/B, 3U5O A/B/C/D/E/F/G/H, 3U5P A/B/C/D/E/F/G/H	Q9UPN9	E3 ubiquitin-protein ligase TRIM33	PF00628	N	888-933 (3U5N)	PPI (3U5N)
4GY5 A/B, 3ASK A/B/C/D, 3SOW A/B, 3SOX A/B, 3SHB A, 3T6R A/B, 3ZVY A/B, 3ZVZ B, 2LGG A, 2LGK A, 2LGL A, 3ASL A, 3SOU A/B	Q96T88	E3 ubiquitin-protein ligase UHRF1	PF00628	N	316-364 (4GY5)	PPI (4GY5)
2E6S A	Q96PU4	E3 ubiquitin-protein ligase UHRF2 , E3 ubiquitin-protein ligase UHRF1	PF00628	N	345-394 (26-76 OF 2E6S)	N
2M85 A	Q149N8	E3 ubiquitin-protein ligase SHPRH	N	N	659-771	N
1WEE A	Q9C810	PHD FINGER FAMILY PROTEIN	PF00628	57902	604-653 (17-66 OF 1WEE)	N
2JMI A, 2JMJ A	Q08465	PROTEIN YNG1	PF00628	N	156-208 (27-79 OF 2JMJ)	PPI (2JMJ)
2MD7 B, 2MD8 C	Q13342	Nuclear body protein SP140	N	N	691-736 (9-54 OF 2MD7)	N
1WIL A	Q9UPV7	KIAA1045 PROTEIN	N	57902	131-193 (16-78 OF 1WIL)	N
1WEQ A	Q9DAG9	PHD FINGER PROTEIN 7;	N	57902	245-301 (21-77 OF 1WEQ)	N
2MIQ A	Q9VMJ7	lysine-specific demethylase lid	PF00628	N	449-498 (39-88 OF 2MIQ)	N
4BBQ A/B	Q9Y2K7	LYSINE-SPECIFIC DEMETHYLASE 2A	N	N	618-676	N
4O64 A/B/C	Q8NHM5	LYSINE-SPECIFIC DEMETHYLASE 2B	N	N	660-723	N
2MNZ A, 2MNY A, 2MA5 A	Q9UGL1	Lysine-specific demethylase 5B	N	N	310-360 (2MNZ), 1487-1539 (4-56 OF 2MA5)	PPI (2MNZ)
2KGG A, 2KGI A, 3GL6 A	P29375	HISTONE DEMETHYLASE JARID1A;	N	N	1609-1659 (2-52 OF 2KGI)	PPI (2KGI)
4GND A/C, 4GNE A, 4GNF A, 4GNG A/D	Q9BZ95	HISTONE-LYSINE N-METHYLTRANSFERASE NSD3;	N	N	1322-1365 (4GNE), 1366-1413 (4GNE)	PPI (4GNE)
2LV9 A, 4L58 A	Q8IZD2	Histone-lysine N-methyltransferase MLL5	N	N	119-166 (3-50 OF 4L58)	PPI (4L58)
4PTB A/B	H0Y4R8	human nuclear ayutoantigen SP100 PHD-Bromodomain	N	N	77-128 (703-754 OF 4PTB)	N
2F6J A/B/C, 2F6N A/B, 2FSA A/B/C, 2FUI A, 2FUU A, 2RI7 A, 3QZV A	Q12830	bromodomain PHD finger transcription factor (BTFT)	PF00628	N	2867-2923 (8-64 OF 2FSA)	PPI (2FSA)
4Q6F A/B/C/D, 4QF2 A/B/C/D	Q9UIF9	Bromodomain adjacent to zinc finger domain protein 2A	N	N	1677-1727 (4Q6F)	PPI (4Q6F)
4QF3 A/B	Q9UIF8	Bromodomain adjacent to zinc finger domain protein 2B	N	N	1932-1983	N
3N9L A, 3N9M A/C, 3N9N A, 3N9O A, 3N9P A, 3N9Q A, 3PUQ A/C, 3PUR A/C	Q9GYI0	PUTATIVE UNCHARACTERIZED PROTEIN	N	N	209-218-252-291 (196-205-239-278 OF 3N9L)	PPI (3N9L)
2LN0 A, 4LJN A, 4LK9 A, 4LKA A, 4LLB A/B, 3V43 A	Q92794	Histone acetyltransferase KAT6A	N	N	207-263, 264-312 (4LK9)	PPI (4LK9)
4BHW A/B	Q09472	HISTONE ACETYLTRANSFERASE P300/CREB-binding protein	N	N	1160-1166-1243-1280 (4BHW)	N
4N3W A, 4N4F A (the inserted RING-like Treble clef is not solved in the last two structures but sequence is present in SEQRES records)	Q92793	HISTONE ACETYLTRANSFERASE P300/CREB-binding protein	N	N	1196-1202-1280-1312	N
2V83 A/B/C, 2JWO A, 2V85 A/B, 2V86 A/B, 2V87 A/B, 2V88 A/B, 2V89 A/B	P21784	VDJ RECOMBINATION-ACTIVATING PROTEIN 2	PF13341	57902	417-483 (2V83)	PPI (2V83)
3S32 A, 3RSN A	Q9UBL3	SET1/ASH2 HISTONE METHYLTRANSFERASE COMPLEX SUBUNIT ASH2;	N	N	106-156 (3S32)	N
CW domain family
2L7P A	Q2LAE1	Histone-lysine N-methyltransferase ASHH2	PF07496	N	863-911 (26-74 OF 2L7P)	N
2RR4 A, 2E61 A	Q9H0M4	Zinc finger CW-type PWWP domain protein 1	PF07496	N	254-302 (2RRR4)	PPI (2RR4)
4O62 A/B/C	Q504Y3	Zinc finger CW-type PWWP domain protein 2	PF07496	N	26-74 (4O62)	PPI (4O62)
4FWE A, 4FWF A, 4FWJ A/B, 4GU0 A/B/C/D, 4GU1 A/B, 4GUR A, 4GUS A, 4GUT A, 4GUU A, 4HSU A	Q8NB78	LYSINE-SPECIFIC HISTONE DEMETHYLASE 1B;	N	N	137-188 (4FWE)	N
4QQ4 A/B	Q14149	MORC family CW-type zinc finger protein 3	N	N	406-453 (4QQ4)	PPI (4QQ4)
Zinc-binding region of E7 oncoprotein
2B9D A/B	P06465	E7 PROTEIN	PF00527	161233	45-93	N
2EWL A, 2F8B A/B	P21736	E7 PROTEIN	PF00527	161233	57-56 (2ELW)	N
Nuclear receptor-like finger family
1K3W A, 1K3X A, 1Q39 A, 1Q3B A, 1Q3C A, 2EA0 A, 2OPF A, 2OQ4 A/B	P50465	Endonuclease VIII	PF06827 (misclassified in Zinc ribbon clan)	57715	236-263 (235-262 of 1K3W)	P-DNA (1K3W)
3W0F A	Q8K203	Endonuclease 8-like 3	N	N	253-282	N
4MB7 A	Q5UNW7	Endonuclease 8-like L720	N	N	246-274	N
1TDH A, 4NRV A	Q96FI4	nei endonuclease VIII-like 1	PF09292	57715	262-290	N
1L1T A, 1L1Z A, 1L2B A, 1L2C A, 1R2Y A, 1R2Z A, 2F5N A, 2F5O A, 2F5P A, 2F5Q A, 2F5S A, 3GO8 A, 3GP1 A, 3GPP A, 3GPU A, 3GPX A, 3GPY A, 3GQ3 A, 3GQ4 A, 3GQ5 A, 3JR4 A, 3JR5 A, 3SAR A, 3SAS A, 3SAT A, 3SAU A, 3SAV A, 3SAW A, 3SBJ A, 3U6C A, 3U6D A, 3U6E A, 3U6L A, 3U6M A, 3U6O A, 3U6P A, 3U6Q A, 3U6S A, 4G4N A, 4G4O A, 4G4Q A, 4G4R A	P84131	MutM	PF06827 (misclassified in Zinc ribbon clan)	57715	247-274 (1L1T)	P-DNA (1L1T)
1EE8 A/B	O50606	MutM	PF06827 (misclassified in Zinc ribbon clan)	57715	237-267 (236-266 OF 1EE8)	N
1K82 A/B/C/D	P05523	Formamidopyrimidine-DNA glycosylase	PF06827 (misclassified in Zinc ribbon clan)	57715	242-269 (241-268)	P-DNA (1K82)
1KFV A/B, 1NNJ A, 1PJI A, 1PJJ A, 1PM5 A, 1TDZ A, 1XC8 A, 2XZF A, 2XZU A, 3C58 A	P42371	Formamido-pyrimidine DNA glycosylase	PF06827 (misclassified in Zinc ribbon clan)	57715	245-273 (243-271 OF 1KFV)	P-DNA (1KVF)
4CIS A/B	Q031W6	Formamido-pyrimidine DNA glycosylase	N	N	244-272 (243-271)	P-DNA (4CIS)
3A42 A, 3A45 A/B, 3A46 A/B, 3VK7 A/B, 3VK8 A/B, 4NRW A/B	Q5UQ00	Formamidopyrimidine-DNA glycosylase	PF06827 (misclassified in Zinc ribbon clan)	N	256-287	P-DNA (43A46)
1FFY A, 1QU2 A, 1QU3 A (has SEQRES records but no structure)	P41972	Ile-tRNA synthetase	PF06827 (misclassified in Zinc ribbon clan)	47330- has a REMARK - "contains additional alpha+beta and Zn-binding domains in the C-terminal extension"	883-917 (1FFY)	P-tRNA (1FFY)
3FC3 A/B, 3GOX A/B	Q9ZL26	Restriction endonuclease Hpy99I	N	N	64-107 (3FC3)	P-DNA (3FC3)
3LDY A, 3M7K A	D5MNX7	restriction endonuclease PacI	N	N	1-42 (3LDY)	P-DNA (3LDY)
1XPA A, 1D4U A	P23025	repair factor XPA	PF01286	57715	102-132 (1XPA)	N
1I3J A, 1T2T A	P13299	Intron-associated endonuclease 1	N	64495	149-170 (1I3J)	P-DNA (1I3J)
3VRH A	O58038	Putative uncharacterized protein PH0300	N	N	1-42	N
1TJL A/B/C/D/E/F/G/H/I/J	P0ABS1	DNAK SUPPRESSOR PROTEIN	PF01258 (misclassified in Zinc ribbon clan)	57715	112-151	N
4IJJ A/B/C	A0A0H2ZJP8	DksA	N	N	94-130	N
2KQ9 A	Q8UGY0	DnaK suppressor protein	PF01258 (misclassified in Zinc ribbon clan)	N	86-106 (82-112)	N
2KGO A	P41039	Zn finger protein YBIL from Escherichia coli. NESG target ET107, OCSP target EC0402	PF01258 (misclassified in Zinc ribbon clan)	N	37-72 (57-92 OF 2KGO)	N
2GVI A	Q9HJ63	Putative uncharacterized protein Ta1109	PF01258 (misclassified in Zinc ribbon clan)	57715	171-201	N
3D00 A	Q2LQ23	Tungsten formylmethanofuran dehydrogenase subunit E	N	N	162-185	N
1V9X A	Q9ZP54	Poly [ADP-ribose] polymerase 1	PF00645	N	18-59 (21-62 OF 1V9X)	N
2CS2 A, 2DMJ A, 2L30 A, 2L31 A, 3OD8 A/B/C/D/E/F/G/H, 3ODA A/B/C/D/E/F/G/H, 3ODC A/B, 3ODE A/B, 4AV1 A/B/C/D, 4DQY A/D, 4OPX A/D, 4OQA A/D, 4OQB A/D	P09874	Poly [ADP-ribose] polymerase 1	PF00645	N	18-61 (3OD8), 122-171 (3ODC)	P-DNA (3OD8)
1UW0 A	P49916	DNA ligase 3	PF00645	57715	102-150 (15-63)	N
2HAN A, 1R0O A	P20153	Protein ultraspiracle	PF00105	57715	102-170 (5-73 OF 2HAN)	P-DNA, PDB: 2HAN
4UMM A	no id	Protein ultraspiracle	N	N	111- 1178 (4UMM)	P-DNA, PDB: 4UMM
2HAN B, 1R0N B, 1R0O B	P34021	Ecdysone receptor	PF00105	57715	262- 328 (5-71 OF 2HAN)	P-DNA, PDB: 4UMM
4UMM E	O18473	Ecdysone receptor	N	N	161- 227 (145 - 212 OF 4UMM)	P-DNA, PDB: 4UMM
2NLL B	P10828	Thyroid Hormone receptor	PF00105	57715	105- 174 (301 - 369 OF 2NLL)	P-DNA, PDB: 2NLL
1BY4 A/B/C/D, 1R0N A, 1RXR A, 3DZU A, 3DZY A, 3E00 A, 1YNW B, 2NLL A, 1DSZ B, 4NQA A/H	P19793	Retinoic acid receptor RXR-alpha	PF00105	57715	133- 199 (1133- 1199 OF 1BY4)	P-DNA, PDB: 1BY4
4NQA B/I	F1D8P7	Liver X nuclear receptor beta	N	N	84- 153	P-DNA, PDB: 4NQA
1KB2 A/B, 1KB4 A/B, 1KB6 A/B, 1YNW A	P11473	Vitamin D3 Receptor	PF00105	57715	22- 88 (1KB2)	P-DNA, PDB: 1KB2
2FF0 A	P33242	Steroidogenic factor 1	PF00105	N	11-77	P-DNA, PDB: 2FF0
1DSZ A	P10276	Retinoic acid receptor alpha	PF00105	57715	86- 152 (1133- 1199 OF 1DSZ)	P-DNA, PDB: 1DSZ
1HRA A	P10826	Retinoic acid receptor β	PF00105	57715	56- 152 (6-72 OF 1HRA)	P-DNA
1LO1 A	O95718	Steroid hormone receptor ERR2	PF00105	57715	101- 167	P-DNA, PDB: 2LO1
1HCP A, 1HCQ A/B/E/F, 4AA6 A/B/E/F	P03372	Estrogen receptor	PF00105	57715	183 - 249 (5- 70 OF 1HCP)	P-DNA, 1HCQ
4HN5 A/B, 4HN6 A/B	P04150	Glucocorticoid receptor	N	N	419- 485 (4HN5)	P-DNA, PDB: 4HN5
1CIT A	P22829	Nuclear receptor subfamily 4 group A member 1	PF00105	57715	264- 330 (230- 296 OF 1CIT)	P-DNA, PDB: 1CIT
1A6Y A/B, 1GA5 A/B/E/F, 1HLZ A/B	P20393	Nuclear receptor subfamily 1 group D member 1	PF00105	57715	130- 197 (99- 165 OF 1A6Y)	P-DNA, PDB: 1A6Y
2A66 A	O00482	Nuclear receptor subfamily 5 group A member 2	PF00105	N	84- 150	P-DNA, PDB: 2A66
2ENV A	Q03181	Peroxisome proliferator-activated receptor delta	PF00105	N	72- 137	P-DNA
4IQR A/B/E/F, 3CBB A/B	P41235	Hepatocyte nuclear factor 4-alpha	N	N	58- 124 (49 - 115 OF 4IQR)	P-DNA, PDB: 4IQR
1R4I A/B	P15207	Androgen receptor	PF00105	57715	540- 606	P-DNA, PDB: 1R4I
2EBL A	P10589	COUP transcription factor 1	PF00105	N	84- 150 (8- 75 OF 2EBL)	P-DNA
2C7A A/B	P06401	Progesterone receptor	PF00105	N	565- 631	P-DNA, PDB: 2C7A
3DZU D, 3DZY D, 3E00 D	P37231	Peroxisome proliferator-activated receptor gamma	PF00105	N	137- 202 (109-174 OF 3DZU)	P-DNA,PDB: 3DZU
3M9E A/B/E/F	P18113	Thyroid hormone receptor beta	PF00105	N	105- 173 (104- 172 OF 3M9E)	P-DNA, PDB: 3M9E
1GDC A, 2GDA A, 1GLU A/B, 1LAT A/B, 1R4O A/B, 1R4R A/B, 1RGD A, 3FYL A/B, 3G6P A/B, 3G6Q A/B, 3G6R A/B, 3G6T A/B, 3G6U A/B, 3G8U A/B, 3G8X A/B, 3G97 A/B, 3G99 A/B, 3G9I A/B, 3G9J A/B, 3G9M A/B, 3G9O A/B, 3G9P A/B	P06536	Glucocorticoid receptor	PF00105	57715	439- 504 (1- 66 OF 1GDC)	P-DNA, PDB: 1GLU
1IML A	P63255	Cysteine-rich protein 1	PF00412	57715	2-28 (1-27 of 1IML), 29-61 (28-60 OF 1IML)	N
1A7I A, 1CXX A, 1IBI A, 1QLI A	Q05158	Cysteine and glycine-rich protein 2	PF00412	57715	8-35 (1A7I), 36-67 (1A7I), 118-145 (1CXX), 146-175 (1CXX)	N
2CU8 A	P52943	Cysteine-rich protein 2	PF00412	57715	3-30 (10-37 OF 2CU8), 31-62 (38-69 OF 2CU8)	N
1B8T A, 1CTL A	P67966	Cysteine and glycine-rich protein 1	PF00412	57715	8-35 (1B8T), 36-68 (1B8T), 115-142 (8-35 OF 1CTL), 143-173 (36-66 OF 1CTL)	N
2O10 A, 2O13 A	P50461	Cysteine and glycine-rich protein 3	PF00412	N	7-35 (2O10), 36-66 (2O10), 119-145 (2O13), 146-176 (2O13)	N
2DJ7 A	O94929	Actin-binding LIM protein 3	PF00412	57715	149-176 (16-43 OF 2DJ7), 177-206 (44-73 OF 2DJ7)	N
1X63 A, 2CUR A, 2CUP A, 2EGQ A	Q13642	Four and a half LIM domains protein 1	PF00412	57715	40-65 (8-33 OF 2CUP), 66-94 (34-62 OF 2CUP), 98-127 (15-44 OF 1X63), 128-159 (45-76 OF 1X63), 162-186 (8-32 of 2CUR), 187-217 (33-63 OF 2CUR), 219-250 (16-47 OF 2EGQ), 251-280 (47-77 OF 2EGQ)	N
1WYH A, 2CUQ A, 2EHE A	Q13643	Four and a half LIM domains protein 3	PF00412	57715	101-127 (8-34 OF 1WYH), 128-168 (35-65 OF 1WYH), 160-186 (16-42 OF 2CUQ), 187-217 (43-73 OF 2CUQ), 38-66 (16-44 OF 2EHE), 67-95 (45-73 OF 2EHE)	N
1X4K A, 1X4L A, 2D8Z A, 2MIU A	Q14192	Four and a half LIM domains protein 2	PF00412	57715	101-127 (8-34 OF 1X4K), 128-158 (35-65 OF 1X4K), 221-249 (8-36 of 1X4L), 250-279 (37-66 OF 1X4L), 162-186 (8-32 OF 2D8Z), 187-218 (33-64 OF 2D8Z), 38-66 (2MIU), 67-98 (2MIU)	N
2D8Y A	Q9UHB6	LIM domain and actin-binding protein 1	PF00412	57715	388-415 (16-42 OF 2D8Y), 416-446 (44-74 OF 2D8Y)	N
2CO8 A	Q8TDZ2	Protein-methionine sulfoxide oxidase MICAL1	PF00412	57715	695-722 (16-43 OF 2CO8), 723-752 (44-73 OF 2CO8)	N
1X3H A	O60711	Leupaxin	PF00412	57715	268-294 (16-42 OF 1X3H), 295-325 (43-73 OF 1X3H)	N
1G47 A, 2KBX B, 3F6Q B, 2COR A, 1NYP A, 1U5S B, 2D8X A, 4HI9 B, 4HI8 B	P48059	LIM and senescent cell antigen-like-containing domain protein 1	PF00412	57715	8-36 (2KBX), 37-67 (2KBX), 71-95 (8-32 OF 2D8X), 96-127 (33-64 OF 2D8X), 191-217 (77-103 of 1U5S), 218-251 (104-137 OF 1U5S), 133-159 (16-42 OF 2COR), 160-188 (43-71 OF 2COR)	PPI (2KBX, 1U5S)
3IXE B	Q7Z4I7	LIM and senescent cell antigen-like-containing domain protein 2	PF00412	N	13-41 (8-36 OF 3IXE), 42-73 (37-68 OF 2IXE)	PPI (3IXE)
2DAR A	Q59FC9	Enigma-like PDZ and LIM domains 5	PF00412	57715	258-284 (26-52 OF 2DAR), 285-315 (53-83 OF 2DAR)	N
1M3V A, 1RUT X, 2DFY C/X	P61969	LIM domain transcription factor LMO4	PF00412	N	21-48 (1RUT), 49-82 (1RUT), 84-113 (1RUT), 114-146 (1RUT)	PPI (1RUT)
2XJZ A/B/C/D/E, 2XJY A, 4KFZ A/B, 2YPA C	P25791	Rhombotin-2	PF00412	N	28-55 (21-48 OF 2XJZ), 56-89 (49-82 OF 2XJZ), 90-120 (83-113 OF 2XJF), 121-154 (114-147 OF 2XJZ)	PPI (1XJF)
2XQN T, 2IYB E/F/G/H	Q9UGI8	Testin	PF00412	N	300-326 (2XQN), 327-358 (2XQN), 359-289 (2XQN), 390-421 (2XQN)	PPI (2XQN)
3MMK A/B	P53776	LIM/homeobox protein Lhx4	PF00412	N	28-55, 56-83, 86-115, 116-148	PPI (FUSION PROTEIN 3MKK)
1ZFO A	P80171	LIM and SH3 domain protein 1	PF00412	57715	1-30	N
1WIG A, 1V6G A	Q6H8Q1	Actin-binding LIM protein 2	PF00412	57715	81-107 (16-42 OF 1V6G), 108-136 (43-71 OF 1V6G), 212-236 (8-32 OF 1WIG), 237-264 (33-61 OF 1WIG),	N
1X64 A	O70209	PDZ and LIM domain protein 3	PF00412	57715	244-270 (26-52 OF 1X64), 271-300 (53-82 OF 1X64)	N
1X68 A	Q5TD97	Four and a half LIM domains protein 5	PF00412	57715	222-250 (8-36 OF 1X68), 251-278 (37-64 OF 1X68)	N
2L4Z A	P61968	LIM domain transcription factor LMO4	PF00412	N	21-48, 49-82	PPI (FUSION PROTEIN 2L4Z)
2JTN A	A2ALD9	Lhx3 protein	PF00412	N	31-59 (31-59 OF 2JTN), 60-88 (89-117 OF 2JTN), 91-119 (120-148 OF 2JTN), 120-153 (149-182 OF 2JTN)	PPI (FUSION PROTEIN 2JTN)
2RGT A	P50481	LIM/homeobox protein Lhx3	PF00412	N	32-59, 60-90, 91-119, 120-154	PPI (FUSION PROTEIN 2JTN)
4JCJ A/B/C	P61372	Insulin gene enhancer protein ISL-1	N	N	14-44, 44-75, 77-105, 106-134	PPI (FUSION PROTEIN 4JCJ)
1X61 A, 2DLO A	Q15654	Thyroid receptor-interacting protein 6	PF00412	57715	279-305 (8-34 OF 1X61), 306-336 (35-65 OF 1X61), 337-363 (16-42 OF 2DLO), 364-395 (43-74 OF 2DLO)	N
1J2O A, 2L6Y B, 2L6Z C, 2LXD A	P25801	Rhombotin-2	PF00412	57715	28-55 (4-31 OF 1J2O), 56-87 (32-63 OF 1J2O), 93-120 (2L6Y), 121-155(2L6Y)	PPI (FUSION PROTEIN 1J2O, 2L6Y)
1X6A A	P53671	LIM domain kinase 2	PF00412	57715	70-96 (16-42 OF 1X6A), 97-139 (43-75 OF 1X6A)	N
1X62 A	O00151	PDZ and LIM domain protein 1	PF00412	57715	259-284 (17-42 OF 1X62), 285-315 (43-73 OF 1X62)	N
2LZU A	Q9BT23	LIM domain-containing protein 2	N	N	37-65 (40-68 OF 2LZU), 66-96 (69-99 OF 2LZU)	N
2LUY A	O94276	Meiotic chromosome segregation protein P8B7.28c	N	N	39-84, 89-124	N
2MIU A	Q14192	Four and a half LIM domains protein 2	N	N	5-37	N
2VUS I/J/K/L/M/N/O/P, 2VUT I/J/K/L/M/N/O/P, 2VUU I/J/K/L/M/N/O/P, 4GAT A, 5GAT A, 6GAT A, 7GAT A	P17429	Nitrogen regulatory protein areA	PF00320	57715	671-706 (2VUS)	PPI (2VUS), P-DNA (4GAT)
2M9W A	P43694	Transcription factor GATA-4	N	N	269-303 (11-45 OF 2M9W)	N
3DFV C/D, 3DFX A/B	P23772	Trans-acting T-cell-specific transcription factor GATA-3	PF00320	N	315-350 (3DFV)	P-DNA (3DFV)
4HC7 A/B, 4HC9 A, 4HCA A	P23771	Trans-acting T-cell-specific transcription factor GATA-3	N	N	262-295 (263-296 OF 4HCA), 316-549 (317-350 OF 4HCA)	P-DNA (4HCA)
1GAT A, 1GAU A, 2GAT A, 3GAT A	P17678	Erythroid transcription factor	PF00320	57715	163-197 (6-40 OF 1GAT)	P-DNA (1GAT)
1GNF A,1Y0J A, 2L6Y A, 2L6Z A,3VD6 C, 3VEK C/F	P17679	Erythroid transcription factor	PF00320	57715	202-235 (3VEK), 242-290 (3V2K)	PPI (2L6Y), P-DNA (3VEK)
2KAE A	Q9GSP3 (obsolete- no alternate id given)	GATA-type transcription factor	N	N	111-148 (2KAE)	P-DNA (2KAE)
2JM1 A, 2LBM A, 2LD1 A, 3QL9 A, 3QLA A/D, 3QLC A/B, 3QLN A/B	P46100	Transcriptional regulator ATRX	N	N	169-208 (3QL9)	PPI (3QL9)
2PV0 A/B/C, 2PVC A/B/C	Q9UJW3	DNA (cytosine-5)-methyltransferase 3-like	N	N	52-83 (2PVC)	N
3A1B A, 3A1A A	Q9Y6K1	DNA (cytosine-5)-methyltransferase 3A	N	N	493-526	N
4NN2 A/B	Q8IWS0	PHD finger protein 6	N	N	210-246 (4NN2)	N
3U5C d (present PDB identifier 4V88)	P41057	uS14	PF00253	57715	13-51	PPI (3U5C) AND P-rRNA
3U5C a (present PDB identifier 4V88)	P39938	eS26	PF01283	N	19-82	PPI (3U5C)
2JZ6 A	Q9WY96	bL28, eL28	PF00830	143799- REMARK- "could have evolved from a glucocorticoid receptor-like zinc finger domain"	4-59 (9-64 of 2JZ6)	N
3TVH 4 (present PDB identifier 4V87)	Q5SJE1	eL31, bL31	PF01197	143799- REMARK- "could have evolved from a glucocorticoid receptor-like zinc finger domain"	13-48	PPI AND P-rRNA(3TVH)
3U5E g (present PDB identifier 4V88)	P87262	eL34	PF01199	N	42-113	PPI (3U5E)
3U5C V (present PDB identifier 4V88)	P0C0V8	eS21- also called elongation factor 2	PF01249	N	15-62	PPI (3U5C) AND P-rRNA
SBT domain family
1UL4 A	Q9S7A9	SQUAMOSA PROMOTER BINDING PROTEIN-LIKE 4	PF03110	103611	51-81, 90-121	N
1UL5 A	Q8S9G8	SQUAMOSA PROMOTER BINDING PROTEIN-LIKE 7	PF03110	103611	136-167, 174-201	N
1WJ0 A	Q9S7P5	SQUAMOSA PROMOTER BINDING PROTEIN-LIKE 12	PF03110	103611	124-155	N
His-Me family
1OUO A, 1OUP A/B, 2IVK A/B/C/D	Q7MHK3	periplasmic endonuclease Vvn	PF04231	54059	39-132 (1OUO OF 1OUP)	P-DNA (1OUO)
2PU3 A	Q2XSL7	endonucease I	PF04231	N	42-136 (39-132)	N
2G7F A, 2G7E A	Q2XSK9	endonuclease I	PF04231	N	40-133 (39-132 OF 2G7F)	N
2VND A	P08038	endonuclease I	PF04231	N	41-133 (40-132)	N
2XGR A, 2XH3 A/B	Q9A0M1	SPD1 NUCLEASE	PF13930	N	86-148 (2XGR)	N
3NKM A, 3NKN A, 3NKO A, 3NKP A, 3NKQ A, 3NKR A, 3WAV A, 3WAW A, 3WAX A, 3WAY A, 4GTW A/B, 4GTX A/B, 4GTY A/B, 4GTZ A/B	Q9R1E6	Ectonucleotide pyrophosphatase/phosphodiesterase family member 2	PF01223	N	664-714 (660-710 OF 3NKM)	N
2XR9 A, 2XRG A	Q64610	Ectonucleotide pyrophosphatase/phosphodiesterase family member 2	PF01223	N	689-736 (664-711 OF 2XR9)	N
4A1N A	Q9Y2C4	Mitochondrial endo-exonuclease	PF01223	N	126-173	N
1ZM8 A, 2O3B A	P38446	Nuclease NucA	PF01223	54059	109-157 (1ZM8)	N
1G8T A/B, 1QAE A/B, 1QL0 A/B, 1SMN A/B, 4E3Y A/B	P13717	Nuclease NucA	PF01223	54059	93-141 (72-121 OF 1G8T)	N
3OWV A/B	P0A3S3	EndA nuclease	PF01223	N	134-194	N
3S5B A/B	Q95NM6	CED-3 Protease Suppressor-6 (CPS-6), a homolog of EndoG,	PF01223	N	122-182	N
3ISM A/B	Q7JXB9	Endonuclease G	PF01223	N	141-189	PPI (3ISM)
1A73 A/B, 1A74 A/B, 1CYQ A/B, 1CZ0 A/B, 1EVW A/B/C/D, 1EVX A/B, 1IPP A/B, 2O6M A/B	Q94702	INTRON 3 (I-PPO) ENCODED ENDONUCLEASE;	PF05551	54059	86-126	P-DNA (1A73)
1E7D A/B, 1E7L A/B, 1EN7 A/B, 2QNC A/B, 2QNF A/B	P13340	RECOMBINATION ENDONUCLEASE VII	PF02945	54059	21-76 (2QNC)	P-DNA (2QNC)
3FC3 A/B, 3GOX A/B	Q9ZL26	RESTRICTION ENDONUCLEASE HPY99I	PF02945	N	126-173 (3FC3)	P-DNA (2FC3)
4L0K A/B/C/D	no id	restriction endonuclease DraIII	N	N	154-208	N
3LDY A, 3M7K A	D5MNX7	RESTRICTION ENDONUCLEASE PACI;	N	N	61-117 (3LDY)	P-DNA (3LDY)
4H9D A/B/C (2QGP A/B/C)	Q39X46	HNH ENDONUCLEASE; (NSGC target - GmR87)	PF01844	N	36-83	N
1U3E M	P34081	HNH homing endonuclease I-HmuI.	PF13392	54059	64-106	P-DNA (1U3E)
4OGE A , 4OGC A	J3F2B0	TypeII-C Cas9 enzyme - HNH endonuclease domain protein	N	N	564-611 (4OGE)	N
4CMP A/B, 4CMQ A/B, 4OO8 A/D, 4UN3 B, 4UN4 B, 4UN5 B	Q99ZW2	CRISPR-ASSOCIATED ENDONUCLEASE CAS9/CSN1	N	N	819-872 (4OO8)	P-DNA (4OO8)
1M08 A/B, 1MZ8 B/D, 1PT3 A/B, 1UJZ B, 1ZNS A, 1ZNV B/D, 2AXC A, 2ERH B, 2IVH A, 2JAZ B/D, 2JB0 B, 2JBG B/D, 3FBD A/D, 3GJN B/C, 3GKL A/B, 3ZFK A/B, 7CEI B	Q47112	colicin e7	PF12639	54059	525-576 (1PT3)	P-DNA (1PT3)
1BXI B, 1EMV B, 1FR2 B, 1FSJ B/C/D/E, 1V13 A/B, 1V14 A/B/C/D, 1V15 A/B/C/D, 2GYK B/F, 2GZE B, 2GZF B, 2GZG B, 2GZI B, 2GZJ B/F, 2K5X B, 2VLN B, 2VLO B, 2VLP B, 2VLQ B, 2WPT B	P09883	colicin e9	PF12639	54059	536-579 (88-131 OF 1V14)	P-DNA (1V14)
3U43 B	P04419	colicin e2	PF12639	N	532-581 (85-134)	PPI (3U43)
3PLW A	P35926	RECOMBINATION ENHANCEMENT FUNCTION PROTEIN;	N	N	93-136	N
3G27 A	P68661	82 PROPHAGE-DERIVED UNCHARACTERIZED PROTEIN YBCO	PF07102(DUF1364)	N	8-65	N
1MHD A/B, 1OZJ A/B	P84022	MH1 domain of SMAD3	PF03165	N	92-132 (1MHD)	P-DNA (1MHD)
3KMP A/B	P70340	SMAD1-MH1	PF03165	N	95-132	P-DNA (3KMP)
3QSV A/B/C/D	P97471	SMAD4 MH1 DOMAIN	PF03165	N	99-136	P-DNA (3QSV)
1V0D A	O54788	DNA FRAGMENTATION FACTOR 40 KDA SUBUNIT	PF09230	54059	224-315	N
Treble clef domain of thymidine kinase
2J9R A	Q81JX0	thymidine kinase	N	N	142-190	P-nucleotide (2J9R)
1XX6 A/B	Q97F65	thymidine kinase	N	57715	142-189	P-nucleotide (1XX6)
1W4R A/B/C/D/E/F/G/H, 1XBT A/B/C/D/E/F/G/H, 2ORV A/B, 2WVJ A/B/C/D/E/F/G/H	P04183	thymidine kinase	N	57715	150-191 (1W4R)	P-nucleotide (1W4R)
2ORW A/B, 2QPO A/B/C/D, 2QQ0 A/B, 2QQE A/B	Q9WYN2	thymidine kinase	N	N	138-181 (2QQ0)	P-nucleotide (2QQ0)
2B8T A/B/C/D, 2UZ3 A/B/C/D	Q9PPP5	thymidine kinase	N	57715	151-197 (2B8T)	P-nucleotide (2B8T)
2J87 A/B/C/D	O57203	thymidine kinase	N	N	136-176 (2J87)	P-nucleotide (2J87)
3E2I A	Q0H0G9	thymidine kinase	N	N	143-188	N
2JA1 A	Q0H0H6	thymidine kinase	N	N	143-189	P-nucleotide (2JA1)
YlxR-like hypothetical cytosolic protein
1G2R A	A0A0H2UNW2	hypothetical cytosolic protein SP0554	PF04296	64375- remark "could have evolved from a glucocorticoid receptor-like zinc finger domain"	9-62	N
tRNA synthetase treble clef domain
1H4Q A/B, 1H4S A/B, 1H4T A/B/C/D, 1HC7 A/B/C/D	Q5SM28	PROLYL-TRNA SYNTHETASE;	PF09180	55199- CLASSIFIED IN IF3-like fold	421-474 (1H4Q)	N
3IAL A/B	A8BR89	Prolyl-tRNA synthetase	PF09180	N	482-540	N
1NJ1 A, 1NJ2 A, 1NJ5 A, 1NJ6 A	O26708	PROLINE-TRNA SYNTHETASE;	PF09180	55199- CLASSIFIED IN IF3-like fold	430-478 (1NJ1)	N
1NJ8 A/B/C/D	Q58635	PROLINE-TRNA SYNTHETASE;	N	55199- CLASSIFIED IN IF3-like fold	394-453	N
4HVC A/B, 4K86 A, 4K87 A, 4K88 A	P07814	BIFUNCTIONAL GLUTAMATE/PROLINE--TRNA LIGASE;	N	N	1424-1512 (4HVC)	N
4TWA A/B	Q8I5R7	PROLINE-TRNA SYNTHETASE;	N	N	655-746	N
Zinc-binding site in N-terminal domain of casA/cse1 subunit of CRISPR
1VY8 U, 1VY9 I (present PDB identifier 4TVX I/U)	Q46901	CRISPR system Cascade subunit CasA	N	N	137-268 (1VY8)	N
Zinc-binding site in N-terminal domain of pseudouridine synthase Pus10
2V9K A	Q3MIT2	UNCHARACTERIZED PROTEIN FLJ32312	N	N	20-116	N
NAD+-dependent DNA ligase treble clef domain
1DGS A/B, 1V9P A/B	Q9ZHI0	DNA LIGASE	PF03119	47787	407-444 (404-441 OF 1DGS)	N
4GLX A, 2OWO A	P15042	DNA LIGASE	PF03119	N	406-445 (4GLX)	P-DNA (4GLX)
YggX-like hypothetical protein
1T07 A	Q9HU36	Hypothetical UPF0269 protein PA5148	PF04362	111147- REMARK- "contains zinc-less 'zinc finger'-like fold (scop_cf 57715; see also scop_cf 64375)"	3-55	N
1YHD A	P0A8P3	UPF0269 protein yggX	PF04362	N	4-53 (5-54 OF 1YHD)	N
1XS8 A	P67617	UPF0269 protein yggX	PF04362	111147- REMARK- "contains zinc-less 'zinc finger'-like fold (scop_cf 57715; see also scop_cf 64375)"	5-54	N
RPB10 protein from RNA polymerase
2WAQ N, 2WB1 N/O, 2Y0S N/O, 4AYB N, 4B1O N, 4B1P O (present PDB identifier 4V8S AO/BN )	B8YB63	DNA-DIRECTED RNA POLYMERASE RPO10 SUBUNIT	PF01194	N	5-52 (2WAQ)	PPI (2WAQ)
3H0G J/V	O13877	DNA-directed RNA polymerases I, II, and III subunit RPABC5	PF01194	N	5-52 (3H0G)	PPI (3H0G)
1I3Q J, 1I50 J, 1I6H J, 1K83 J, 1NIK J, 1NT9 J, 1PQV J, 1R5U J, 1R9S J, 1R9T J, 1SFO J, 1TWA J, 1TWC J, 1TWF J, 1TWG J, 1TWH J, 1WCM J, 1Y1V J, 1Y1W J, 1Y1Y J, 1Y77 J, 2B63 J, 2B8K J, 2E2H J, 2E2I J, 2E2J J, 2JA5 J, 2JA6 J, 2JA7 J/V, 2JA8 J, 2NVQ J, 2NVT J, 2NVX J, 2NVY J, 2NVZ J, 2R7Z J, 2R92 J, 2R93 J, 2VUM J, 2YU9 J, 3CQZ J, 3FKI J, 3GTG J, 3GTJ J, 3GTK J, 3GTL J, 3GTM J, 3GTO J, 3GTP J, 3GTQ …	P22139	DNA-directed RNA polymerases I, II, and III subunit RPABC5	PF01194	46688- CLASSIFIED IN DNA/RNA-binding 3-helical bundle FOLD, SCOP family 46925 has REMARK- "Zn-binding site is near the N-terminus"	5-53 (1I3Q)	PPI (1I3Q)
1EF4 A	O26147	DNA-directed RNA polymerase subunit N	PF01194	46688- CLASSIFIED IN DNA/RNA-binding 3-helical bundle FOLD, SCOP family 46925 has REMARK- "Zn-binding site is near the N-terminus"	4-49 (1EF4)	N
2PMZ N/Y, 3HKZ N/W	Q980Z8	DNA-directed RNA polymerase subunit N	PF01194	N	5-52 (2PMZ)	PPI (2PMZ)
C-terminal zinc finger in E3 ligase HOIP
4LJO A, 4LJP A, 4LJQ A/B/C/D	Q96EP0	E3 ubiquitin-protein ligase RNF31	N	N	967-1013 (4LJP)	PPI (4LJP)
Treble clef domain in ClpX
1OVX A/B, 2DS5 A/B, 2DS6 A/B, 2DS7 A, 2DS8 A/B	P0A6H1	ATP-DEPENDENT CLP PROTEASE ATP-BINDING SUBUNIT CLPX	PF06689	57715	13-50 (12-49 of 2DS8)	PPI (1OVX)
Zinc finger domain in ATP sulfurylase
1V47 A/B	Q5SKH7	ATP sulfurylase	N	N	291-317	N
1I2D A/B/C, 1M8P A/B/C	Q12650	ATP sulfurylase	N	N	332-355 (1I2D)	N
1R6X A, 1G8F A, 1G8G A/B, 1G8H A/B, 1J70 A/B/C, 1JEC A, 1JED A/B, 1JEE A/B	P08536	ATP sulfurylase	N	N	330-354 (1R6X)	N
1X6V A/B, 1XJQ A/B, 1XNJ A/B, 2QJF A/B	O43252	ATP sulfurylase	N	N	562-585 (1X6V)	N
3CR8 A/B/C	Q3SM86	ATP sulfurylase	N	N	306-328	N
1JHD A	Q54506	ATP sulfurylase	N	N	333-357 (OF 1JHD)	N
2GKS A/B	O67174	ATP sulfurylase	N	N	306-328 (DISORDER IN STRUCTURE)	N
4DNX A/B	O66036	ATP sulfurylase	N	N	332-358	N
RecR-like treble clef
1VDD A/B/C/D, 2V1C A/B, 4JCV A/B/C/D	Q9ZNA2	Recombination protein recR	PF02132	111303- Remark- "contains a 'treble cleft' C4 zinc-finger domain"	55-75 (1VDD)	N
3VDP A/B/C/D, 3VDU A, 3VE5 A/D	Q8RDI4	Recombination protein recR	N	N	56-75 (53-72 OF 3VDP)	N
3VRH A	O58038	Putative uncharacterized protein PH0300 - tRNA thiouridine synthetase TtuA	N	N	270-291	N
Neural zinc-finger
2JX1 A, 2JYD A, 2MF8 A	Q8CFC2	MYELIN TRANSCRIPTION FACTOR 1	PF01530	N	801-828 (2MF8), 844-873 (2MF8)	P-DNA (2MF8)
1PXE A	P70475	NEURAL ZINC FINGER TRANSCRIPTION FACTOR 1	PF01530	103636	504-543	N
2CS8 A	O60284	KIAA0535 protein/ ST18	PF01530	N	815-848 (11-44 OF 2CS8), 867-900 (63-96 OF 2CS8)	N
E6 C-terminal domain-like
2FK4 A, 2LJX A, 2LJY A, 2LJZ A, 4GIZ C/D	P03126	PROTEIN E6	PF00518	161228	35-85 (28-78 OF 4GIZ), 108-150 (101-143 OF 4GIZ)	PPI (4GIZ)
3PY7 A	P06931	PROTEIN E6	PF00518	N	15-66 (401-452 OF 3PY7), 88-129 (474-515 OF 3PY7)	PPI (FUSION PROTEIN, 3PY7)
2M3L A	P26554	PROTEIN E6	N	N	101-144	N
Bacteriophage λ Ea8.5-like treble clef
2M7A A	C8UME7	Prophage Homologues of the Bacteriophage λ Ea8.5 (ECO111_1119)	N	N	31-97	N
2M7B A	Q88G17	Prophage Homologues of the Bacteriophage λ Ea8.5 (PP_3909 )	N	N	28-92	N
Mononuclear treble clef domain of UPF1 and replicase polyprotein 1ab
2WJV A/B , 2WJY A, 2IYK A/B	Q92900	REGULATOR OF NONSENSE TRANSCRIPTS 1	PF09416	N	181-216 (2WJV)	PPI (2WJV)
2XZL A	P30771	ATP-dependent helicase NAM7	PF09416	N	120-156 (2XZL)	N
4N0N A, 4N0O A	P19811	helicase region from Replicase polyprotein 1ab	N	N	2410-2429 (40-59 OF 4N0N)	N
A20-like zinc fingers
2FID B/F, 2FIF B/D	O18973	RAB GUANINE NUCLEOTIDE EXCHANGE FACTOR 1;	PF01754	57715	17-50 (2FID)	PPI (2FID)
2C7N A/C/E/G/I/K, 2C7M A	Q9UJ41	RAB GUANINE NUCLEOTIDE EXCHANGE FACTOR 1;	PF01754	57715	155-185 (17-47 OF 2C7N)	PPI (2C7N)
2KZY A, 2L00 A	B5DF11	ZFAND5 PROTEIN (ZINC FINGER PROTEIN 216 (PREDICTED)	PF01754	N	12-44 (14-46 OF 2L00)	PPI (2L00)
2EQE A, 2EQF A, 2EQG A, 3OJ3 I/J/K/L/M/N/O/P, 3OJ4 C/F, 3VUW E/F/G, 3VUX E/F/G, 3VUY D/E/F	P21580	TUMOR NECROSIS FACTOR ALPHA-INDUCED PROTEIN 3;	PF01754	N	605-635 (3OJ3)	PPI (3OJ3)
Dimerization domain in the Fur family of proteins
2FE3 A/B, 2RGV A/B, 3F8N A/B	P71086	peroxide uptake regulator perR	N	N	90-144 (2FE3)	PPI (2FE3)
4LMY A/B	A0A0J9WZB5	Peroxide stress regulator PerR, FUR family	N	N	98-149 (4LMY)	PPI (4LMY)
4I7H A/B	A0A0H2UT39	peroxide stress sensing regulator	N	N	97-148 (4I7H)	PPI (4I7H)
1MZB A	Q03456	ferric uptake regulation protein (Fur)	N	N	87-134	N
4ETS A/B	P0C631	Ferric uptake regulation protein	N	N	99-149 (199-249 OF 4ETS)	PPI (4ETS)
2XIG A	O25671	FERRIC UPTAKE REGULATION PROTEIN	N	N	97-148	PPI (2XIG)
2W57 A/B	P0C6C8	FERRIC UPTAKE REGULATION PROTEIN	N	N	88-133	PPI (2W57)
3EYY A/B	Q9K4F8	Putative iron uptake regulatory protein	N	N	88-136	PPI (3EYY)
3MWM A/B	Q9L2H5	Putative metal uptake regulation protein	N	N	85-136	PPI (3MWM)
2O03 A	P9WN85	probable Zinc uptake regulation protein FurB	N	N	80-129 (81-130 OF 2O03)	PPI (2O03)
GATA-like knotted treble clefs of pre-mRNA-splicing factor Rds3p
2K0A A	Q06835	Pre-mRNA-splicing factor RDS3	PF03660	N	10-19--44-51--84-87, 20-28--57-69, 29-43--70-80	N
SAP30-like treble clef zinc finger
2KDP A	O75446	HISTONE DEACETYLASE COMPLEX SUBUNIT SAP30	PF13866	N	65-122	N
Zinc finger associated domain of grauzone Cg33133-Pa
1PZW A	Q9U405	TRANSCRIPTION FACTOR GRAUZONE	PF07776 - misclassified in pfam clan C2H2-zf (CL0361),	57715	2-81	N
THAP domain
2JTG A, 2KO0 A, 2L1G A	Q9NVV9	THAP DOMAIN-CONTAINING PROTEIN 1	PF05485	N	3-66 (2KO0)	P-DNA (2KO0)
2LAU A	Q96EK4	THAP domain-containing protein 11	PF05485	N	4-66 (5-67 of 2LAU)	N
2D8R A	Q9H0W7	THAP domain-containing protein 2	PF05485	57715	1-61 (8-68 OF 2D8R)	N
3KDE C	Q7M3K2	Transposable element P transposase - THAP domain	PF05485	N	1-53	P-DNA (3KDE)
2JM3 A	Q20595	C-terminal binding protein THAP domain,	PF05485	N	2-62 (4-64 OF 2JM3)	N
Treble clef domain in the FusB-like proteins
2YB5 A/F	D3JCX0	PUTATIVE FUSIDIC ACID RESISTANCE PROTEIN-FusC;	PF07299	N	156-203 (151-198 OF 2YB5)	N
4ADN A/B, 4ADO A/B, 4E4B A	Q8GNY5	FAR1- FusB	PF07299	N	153-199 (162-208 OF 4ADN)	N
Treble clef domain of Cmr2
3UNG C, 3UR3 C, 3W2V A, 3W2W A, 4DOZ A, 4H4K C	Q8U1S6	CRISPR SYSTEM CMR SUBUNIT CMR2	PF09706	N	446-496 (4H4K)	PPI (4H4K)
Zinc binding domain from MCM10
3EBE A/B/C, 3H15 A	Q5EAW4	Protein MCM10 homolog	PF09329	N	378-407 (3H15)	N
Protein lsr2
4E1P A/B, 4E1R A/B	P9WIP7	Protein lsr2	PF11774	N	10-55 (4E1P)	PPI (4E1P)
Treble clef zinc finger domain of Zinc finger protein 483
2CTU A	Q8TF39	Zinc finger protein 483	N	N	389-420 (18-49 OF 2CTU)	N
Treble clef like zinc finger in hypothetical protein ORF126
2X5R A	Q6ZYF6	HYPOTHETICAL PROTEIN ORF126	N	N	76-122 (78-124 OF 2X5R)	N
